# Supplementary material for: Predicting N6-Methyladenosine Sites in Multiple Tissues of Mammals through Ensemble Deep Learning
Source: Int J Mol Sci. 2022 Dec 7;23(24):15490. doi: 10.3390/ijms232415490 (PMC9778682; doi:10.3390/ijms232415490)
Supplement: Supplementary file 1 [file ijms-23-15490-s001.zip]

Archive with 1 entries (1 files):
- ijms-2043144-supplementary.pdf
